# Supplementary material for: The three-dimensional structure of Epstein-Barr virus genome varies by latency type and is regulated by PARP1 enzymatic activity
Source: Nat Commun. 2022 Jan 17;13:187. doi: 10.1038/s41467-021-27894-1 (PMC8764100; doi:10.1038/s41467-021-27894-1)
Supplement: Supplementary file 3 — Supplementary Data 1 [file 41467_2021_27894_MOESM3_ESM.xlsx]

## Sheet: GM12878_wt
Rank	start1	end1	start2	end2	distance	distance category for control	score of target	average score in control	log2 (target / control)	P-values	FDR
1	0	4999	170000	174999	170000	146000-170000	2212.9	103.553	4.41749	1.79543e-61	1.95253e-57
2	30000	34999	42000	46999	12000	11000-13000	161.301	69.1363	1.22224	3.73004e-11	1.35214e-07
3	138000	142999	170000	174999	32000	30000-33000	159.882	92.9127	0.783057	1.94944e-09	4.24003e-06
4	76000	80999	147000	151999	71000	69000-73000	175.972	83.2212	1.08032	2.55077e-08	4.62327e-05
5	124000	128999	147000	151999	23000	21000-26000	166.539	92.1171	0.854319	1.42953e-06	0.00172735
6	30000	34999	43000	47999	13000	11000-16000	132.31	63.3909	1.06158	2.74457e-06	0.00271338
7	11000	15999	47000	51999	36000	35000-37000	141.13	87.8441	0.684012	3.91376e-06	0.00313885
8	49000	53999	147000	151999	98000	93000-99000	140.491	78.2597	0.844134	9.62013e-06	0.00615265
9	31000	35999	139000	143999	108000	105000-111000	156.793	83.1578	0.914939	1.02318e-05	0.00615265
10	139000	143999	153000	157999	14000	13000-16000	113.088	57.5418	0.974762	2.7973e-05	0.0138276
11	32000	36999	68000	72999	36000	35000-37000	135.398	87.8441	0.624193	3.31732e-05	0.0156851
12	31000	35999	169000	173999	138000	127000-146000	188.49	77.284	1.28625	4.79955e-05	0.0193315
13	9000	13999	88000	92999	79000	76000-80000	138.526	83.3149	0.733508	0.000171481	0.0375758
14	3000	7999	10000	14999	7000	6000-9000	189.703	119.169	0.67073	0.00065092	0.0956588
15	105000	109999	148000	152999	43000	40000-45000	130.497	88.1507	0.565977	0.00123344	0.152428
16	11000	15999	147000	151999	136000	127000-146000	158.869	77.284	1.03959	0.00210787	0.220248
17	117000	121999	166000	170999	49000	48000-51000	128.016	88.5102	0.532404	0.00373125	0.309751
18	36000	40999	90000	94999	54000	53000-56000	125.247	85.9222	0.543672	0.0046119	0.358246
19	11000	15999	117000	121999	106000	105000-111000	125.274	83.1578	0.591163	0.00741717	0.451836
20	10000	14999	77000	81999	67000	66000-69000	116.652	81.7051	0.513709	0.00732153	0.451836
21	31000	35999	116000	120999	85000	84000-89000	117.62	82.4448	0.512633	0.0104886	0.534773
22	120000	124999	122000	126999	2000	1000-4000	207.643	129.684	0.679103	0.0223883	0.794959
23	36000	40999	56000	60999	20000	18000-21000	99.8717	68.0466	0.553552	0.0286079	0.892718
24	37000	41999	57000	61999	20000	18000-21000	96.8287	68.0466	0.508912	0.0427315	0.901425
25	71000	75999	74000	78999	3000	2000-4000	185.363	131.055	0.500174	0.0461981	0.901425

## Sheet: GM12878_olap
Rank	start1	end1	start2	end2	distance	distance category for control	score of target	average score in control	log2 (target / control)	P-values	FDR
1	145000	149999	166000	170999	21000	18000-23000	6657.48	248.309	4.74477	0	0
2	0	4999	171000	174999	171000	147000-171000	9430.45	294.291	5.00201	1.73085e-49	2.83686e-46
3	1000	5999	146000	150999	145000	129000-147000	6005.41	267.967	4.48613	2.32154e-28	2.21958e-25
4	12000	16999	49000	53999	37000	36000-38000	464.159	267.771	0.793619	0.0001688	0.0806935
5	30000	34999	137000	141999	107000	106000-113000	454.934	214.429	1.08516	0.000646175	0.285137
6	50000	54999	52000	56999	2000	1000-4000	565.642	388.728	0.541128	0.0812757	0.738098
7	76000	80999	79000	83999	3000	2000-4000	598.553	396.983	0.592402	0.0328103	0.738098
8	120000	124999	122000	126999	2000	1000-4000	585.741	388.728	0.591504	0.0599483	0.738098
9	134000	138999	147000	151999	13000	11000-16000	275.232	185.04	0.572812	0.0349609	0.738098
10	10000	14999	32000	36999	22000	21000-23000	421.752	265.223	0.669189	0.0025822	0.738098
11	93000	97999	139000	143999	46000	43000-49000	420.126	256.272	0.713148	0.00487301	0.738098
12	103000	107999	168000	172999	65000	64000-67000	369.303	251.829	0.552357	0.0256948	0.738098
13	81000	85999	147000	151999	66000	64000-67000	372.617	251.829	0.565247	0.0225791	0.738098
14	12000	16999	96000	100999	84000	82000-86000	407.504	238.381	0.773545	0.0133919	0.738098
15	30000	34999	117000	121999	87000	86000-90000	351.246	226.987	0.629876	0.0413623	0.738098
16	48000	52999	147000	151999	99000	95000-1e+05	399.121	228.649	0.803691	0.0135989	0.738098
17	68000	72999	169000	173999	101000	1e+05-106000	368.744	230.613	0.677145	0.0544919	0.738098
18	12000	16999	135000	139999	123000	120000-129000	354.767	219.247	0.694314	0.0282016	0.738098
19	49000	53999	169000	173999	120000	113000-129000	323.733	219.776	0.558774	0.0670556	0.738098
20	31000	35999	170000	174999	139000	129000-147000	450.605	267.967	0.749807	0.36332	0.738098

## Sheet: LCL_wt
Rank	start1	end1	start2	end2	distance	distance category for control	score of target	average score in control	log2 (target / control)	P-values	FDR
1	32000	36999	46000	50999	14000	13000-15000	378.199	138.467	1.4496	5.53633e-24	6.43599e-20
2	31000	35999	55000	59999	24000	23000-25000	335.659	132.678	1.33906	3.20765e-21	1.61173e-17
3	0	4999	169000	173999	169000	144000-169000	664.529	148.683	2.16009	7.05096e-17	1.63935e-13
4	32000	36999	140000	144999	108000	104000-111000	261.526	119.701	1.12752	1.57346e-10	1.52429e-07
5	0	2999	3000	7999	5000	4000-6000	599.926	291.838	1.03962	4.62855e-08	3.58713e-05
6	141000	145999	146000	150999	5000	4000-6000	590.681	291.838	1.01721	1.10667e-07	7.56769e-05
7	11000	15999	47000	51999	36000	35000-37000	217.111	125.603	0.789567	1.97546e-07	0.000114824
8	140000	144999	159000	163999	19000	18000-20000	227.319	128.28	0.825418	2.49031e-07	0.000137857
9	36000	40999	140000	144999	104000	99000-111000	240.205	120.219	0.998601	3.62141e-07	0.000183039
10	75000	79999	169000	173999	94000	93000-99000	211.366	114.218	0.887951	1.88132e-06	0.000781083
11	9000	13999	90000	94999	81000	80000-84000	227.12	117.548	0.950199	2.97034e-06	0.00101794
12	37000	41999	95000	99999	58000	56000-59000	201.47	116.409	0.791366	4.30842e-06	0.00131804
13	48000	52999	169000	173999	121000	118000-128000	239.128	130.494	0.873801	7.44365e-06	0.00211055
14	88000	92999	169000	173999	81000	80000-84000	216.978	117.548	0.884295	1.98396e-05	0.00490713
15	77000	81999	140000	144999	63000	62000-66000	190.607	112.647	0.758788	0.000167902	0.0256824
16	90000	94999	140000	144999	50000	48000-53000	176.706	117.972	0.582899	0.000251169	0.0328071
17	31000	35999	162000	166999	131000	128000-144000	222.95	120.802	0.88407	0.000443276	0.0468462
18	127000	131999	140000	144999	13000	11000-15000	235.548	146.887	0.681315	0.00070349	0.0687233
19	11000	15999	76000	80999	65000	62000-66000	176.605	112.647	0.648711	0.00163097	0.117764
20	9000	13999	97000	101999	88000	84000-89000	177.323	117.041	0.599371	0.00204154	0.133679
21	92000	96999	140000	144999	48000	45000-50000	171.324	119.882	0.51512	0.00258725	0.158299
22	11000	15999	139000	143999	128000	118000-144000	201.156	125.633	0.679097	0.00394476	0.202911
23	115000	119999	122000	126999	7000	6000-9000	331.814	225.943	0.554417	0.00419108	0.210006
24	112000	116999	167000	171999	55000	53000-56000	168.426	116.923	0.526556	0.0055598	0.24207
25	100000	104999	114000	118999	14000	13000-15000	197.522	138.467	0.512474	0.00673361	0.264501
26	72000	76999	117000	121999	45000	42000-48000	172.568	119.759	0.527034	0.0150288	0.428209

## Sheet: LCL_olap
Rank	start1	end1	start2	end2	distance	distance category for control	score of target	average score in control	log2 (target / control)	P-values	FDR
1	0	2999	31000	35999	33000	32000-35000	416.19	131.374	1.66356	1.3244e-54	1.53961e-50
2	0	4999	169000	173999	169000	144000-169000	634.317	150.087	2.07941	5.65312e-31	2.19058e-27
3	31000	35999	44000	48999	13000	11000-15000	352.641	141.466	1.31775	4.27557e-26	9.94069e-23
4	31000	35999	99000	103999	68000	66000-69000	270.774	125.453	1.10994	1.96623e-23	3.26535e-20
5	31000	35999	152000	156999	121000	118000-128000	213.515	121.517	0.813175	7.93084e-10	6.58543e-07
6	101000	105999	169000	173999	68000	66000-69000	211.043	125.453	0.750391	2.70265e-09	1.84814e-06
7	4000	8999	11000	15999	7000	6000-9000	352.632	191.163	0.883358	2.86943e-09	1.85317e-06
8	31000	35999	153000	157999	122000	118000-128000	206.785	121.517	0.766969	1.11048e-08	5.86787e-06
9	137000	141999	138000	142999	1000	1000-2000	665.854	315.613	1.07705	1.23421e-08	6.23811e-06
10	34000	38999	169000	173999	135000	128000-144000	320.464	136.68	1.22936	2.85161e-07	0.000103594
11	31000	35999	63000	67999	32000	30000-35000	221.59	133.068	0.735724	1.51126e-06	0.000497439
12	32000	36999	121000	125999	89000	84000-93000	211.577	122.957	0.783027	1.54046e-06	0.000497439
13	11000	15999	106000	110999	95000	93000-99000	207.473	121.52	0.771724	5.97279e-06	0.00133289
14	90000	94999	140000	144999	50000	48000-53000	201.021	124.848	0.687178	7.58685e-06	0.00160358
15	10000	14999	76000	80999	66000	62000-69000	188.698	126.382	0.578282	4.62054e-05	0.00746025
16	163000	167999	168000	172999	5000	4000-6000	369.981	232.278	0.671598	0.000114545	0.0160174
17	9000	13999	55000	59999	46000	45000-48000	177.225	121.857	0.540387	0.000183591	0.0239803
18	74000	78999	169000	173999	95000	93000-99000	180.479	121.52	0.570629	0.00133473	0.110044

## Sheet: MutuI
Rank	start1	end1	start2	end2	distance	distance category for control	score of target	average score in control	log2 (target / control)	P-values	FDR
1	0	4999	169000	173999	169000	144000-169000	1938.3	267.846	2.85532	9.97723e-87	1.14469e-82
2	6000	10999	11000	15999	5000	4000-6000	824.927	441.067	0.90327	3.72517e-11	1.42463e-07
3	32000	36999	144000	148999	112000	110000-118000	346.051	223.285	0.632097	1.58312e-08	3.02719e-05
4	32000	36999	37000	41999	5000	4000-6000	725.716	441.067	0.718409	6.88111e-07	0.000657891
5	10000	14999	94000	98999	84000	80000-88000	324.087	227.276	0.511936	5.53308e-06	0.0028855
6	165000	169999	168000	172999	3000	2000-4000	982.323	579.187	0.762168	2.99447e-05	0.0107361
7	141000	145999	143000	147999	2000	1000-4000	986.853	647.804	0.607278	0.00361623	0.2653

## Sheet: MutuI_olap
Rank	start1	end1	start2	end2	distance	distance category for control	score of target	average score in control	log2 (target / control)	P-values	FDR
1	0	4999	169000	173999	169000	144000-169000	6236.01	2337.85	1.41544	2.59495e-34	2.97718e-30
2	4000	8999	11000	15999	7000	6000-9000	5044.02	3244.14	0.636736	1.61744e-15	9.27844e-12
3	32000	36999	37000	41999	5000	4000-6000	6457.13	4020.26	0.683604	1.72856e-07	8.26324e-05
4	163000	167999	168000	172999	5000	4000-6000	5844.03	4020.26	0.539675	6.8263e-05	0.00991369
