# Supplementary material for: The three-dimensional structure of Epstein-Barr virus genome varies by latency type and is regulated by PARP1 enzymatic activity
Source: Nat Commun. 2022 Jan 17;13:187. doi: 10.1038/s41467-021-27894-1 (PMC8764100; doi:10.1038/s41467-021-27894-1)
Supplement: Supplementary file 4 — Supplementary data 2 [file 41467_2021_27894_MOESM4_ESM.xlsx]

## Sheet: LCL
start1	end1	start2	end2	LCL.ctr.1	LCL.ctr.2	LCL.ola.1	LCL.ola.2
0	4999	0	4999	111	93	69	38
0	4999	5000	9999	86	81.5	56	28
0	4999	10000	14999	6	5.5	3	4
0	4999	15000	19999	0	0	0	0
0	4999	20000	24999	0	0	0	0
0	4999	25000	29999	0	0	0	0
0	4999	30000	34999	1.5	2.25	1	2.5
0	4999	35000	39999	9.75	18	4.5	7
0	4999	40000	44999	19.25	22.75	15	18
0	4999	45000	49999	31.5	38.5	34.75	18.5
0	4999	50000	54999	17	23.25	12.25	10.5
0	4999	55000	59999	25	36	13.5	13
0	4999	60000	64999	25	32	13	10.5
0	4999	65000	69999	29	23	13.5	19.5
0	4999	70000	74999	31	33.25	20	18
0	4999	75000	79999	19.5	26.5	10.5	7.5
0	4999	80000	84999	23.75	24	16.5	11.5
0	4999	85000	89999	24.75	31.5	15	20.75
0	4999	90000	94999	16	17.5	5.75	8.75
0	4999	95000	99999	13	16.25	11.5	10
0	4999	100000	104999	29.5	25.75	16.25	14.25
0	4999	105000	109999	19	19.5	11.75	8.5
0	4999	110000	114999	15.5	25	17.75	16.75
0	4999	115000	119999	24.25	28.75	16	16
0	4999	120000	124999	12.75	24.25	19.25	17.5
0	4999	125000	129999	27.5	29.75	8.5	13
0	4999	130000	134999	21	32.75	18	11.75
0	4999	135000	139999	21.25	27.25	14.75	12.5
0	4999	140000	144999	1.5	7.25	1	2.75
0	4999	145000	149999	27.25	43.75	14	16.5
0	4999	150000	154999	35.75	33.25	13.75	21.5
0	4999	155000	159999	32.25	38.25	21.25	16
0	4999	160000	164999	32.75	30.75	26	21.75
0	4999	165000	169999	33.75	31	22.5	28.75
0	4999	170000	174999	10	23	9	17.5
5000	9999	5000	9999	12	12.5	10	9
5000	9999	10000	14999	13	8.5	10	1
5000	9999	15000	19999	0	0	0	0
5000	9999	20000	24999	0	0	0	0
5000	9999	25000	29999	0	0	0	0
5000	9999	30000	34999	0.5	2.75	0	0
5000	9999	35000	39999	3.75	14.25	7	8.75
5000	9999	40000	44999	13.5	18.75	4	10.75
5000	9999	45000	49999	24.25	36.5	13.5	14.75
5000	9999	50000	54999	14	25.75	3.5	8.75
5000	9999	55000	59999	12.25	29.75	17.5	13
5000	9999	60000	64999	16.5	25.5	13.5	12.25
5000	9999	65000	69999	12.75	18	11	19
5000	9999	70000	74999	14.5	24.25	10	10.75
5000	9999	75000	79999	8.5	14.5	4	8.5
5000	9999	80000	84999	10.5	14.25	9	8.25
5000	9999	85000	89999	19.25	25.25	6.5	13.5
5000	9999	90000	94999	7.75	17	4.25	8.25
5000	9999	95000	99999	16	16.25	10.25	4.5
5000	9999	100000	104999	22.5	20.25	14.5	6.75
5000	9999	105000	109999	6.5	20.5	8.25	5
5000	9999	110000	114999	21.5	24.5	14.25	9.25
5000	9999	115000	119999	14.5	23.25	4.5	14.75
5000	9999	120000	124999	10.5	17	10.25	7.25
5000	9999	125000	129999	11	24	8.5	11
5000	9999	130000	134999	18.75	19.25	15.75	10.75
5000	9999	135000	139999	10.5	20.75	14	14.75
5000	9999	140000	144999	2.5	2.75	2.25	4.75
5000	9999	145000	149999	15.75	19.5	9.25	12.75
5000	9999	150000	154999	24.25	22.5	17.5	12.5
5000	9999	155000	159999	17.75	25	14.25	20.75
5000	9999	160000	164999	28.75	26.75	16.5	14
5000	9999	165000	169999	13.75	27.25	14.25	10.75
5000	9999	170000	174999	0	0	0	0.5
10000	14999	10000	14999	0	0	0	0
10000	14999	15000	19999	0	0	0	0
10000	14999	20000	24999	0	0	0	0
10000	14999	25000	29999	0	0	0	0
10000	14999	30000	34999	0.5	0	0	0
10000	14999	35000	39999	1	0.75	2	1.75
10000	14999	40000	44999	2.75	4.5	0.5	1.75
10000	14999	45000	49999	3.75	4	3.25	4.25
10000	14999	50000	54999	3	1.5	0.75	0.75
10000	14999	55000	59999	4.25	3.75	3.5	2.5
10000	14999	60000	64999	6	4	4	0.75
10000	14999	65000	69999	1.25	4	3.5	1.5
10000	14999	70000	74999	1.5	4	2.5	2.75
10000	14999	75000	79999	2.5	3.5	2	1.5
10000	14999	80000	84999	3.25	1.75	1	1.75
10000	14999	85000	89999	2.5	3.25	1.5	1.75
10000	14999	90000	94999	0.75	3	1	1.5
10000	14999	95000	99999	0	4	1.75	1.5
10000	14999	100000	104999	2	2.5	0.25	1
10000	14999	105000	109999	3	3.5	1	1.5
10000	14999	110000	114999	5.5	5.5	2.5	1.5
10000	14999	115000	119999	2.25	2.5	2	0.75
10000	14999	120000	124999	3.25	2.75	2	0.75
10000	14999	125000	129999	1.5	2.75	2	0
10000	14999	130000	134999	4.75	1.5	2.25	2
10000	14999	135000	139999	2.25	2.5	0.75	3.25
10000	14999	140000	144999	0	0	0.25	1.5
10000	14999	145000	149999	2	9.25	3.25	1.75
10000	14999	150000	154999	5.5	5.75	1.25	1.5
10000	14999	155000	159999	3	5.25	2	3.25
10000	14999	160000	164999	2.5	5.5	1	3.25
10000	14999	165000	169999	4	4.75	0.75	1.5
10000	14999	170000	174999	0	0	0	0
15000	19999	15000	19999	0	0	0	0
15000	19999	20000	24999	0	0	0	0
15000	19999	25000	29999	0	0	0	0
15000	19999	30000	34999	0	0	0	0
15000	19999	35000	39999	0	0	0	0
15000	19999	40000	44999	0	0	0	0
15000	19999	45000	49999	0	0	0	0
15000	19999	50000	54999	0	0	0	0
15000	19999	55000	59999	0	0	0	0
15000	19999	60000	64999	0	0	0	0
15000	19999	65000	69999	0	0	0	0
15000	19999	70000	74999	0	0	0	0
15000	19999	75000	79999	0	0	0	0
15000	19999	80000	84999	0	0	0	0
15000	19999	85000	89999	0	0	0	0
15000	19999	90000	94999	0	0	0	0
15000	19999	95000	99999	0	0	0	0
15000	19999	100000	104999	0	0	0	0
15000	19999	105000	109999	0	0	0	0
15000	19999	110000	114999	0	0	0	0
15000	19999	115000	119999	0	0	0	0
15000	19999	120000	124999	0	0	0	0
15000	19999	125000	129999	0	0	0	0
15000	19999	130000	134999	0	0	0	0
15000	19999	135000	139999	0	0	0	0
15000	19999	140000	144999	0	0	0	0
15000	19999	145000	149999	0	0	0	0
15000	19999	150000	154999	0	0	0	0
15000	19999	155000	159999	0	0	0	0
15000	19999	160000	164999	0	0	0	0
15000	19999	165000	169999	0	0	0	0
15000	19999	170000	174999	0	0	0	0
20000	24999	20000	24999	0	0	0	0
20000	24999	25000	29999	0	0	0	0
20000	24999	30000	34999	0	0	0	0
20000	24999	35000	39999	0	0	0	0
20000	24999	40000	44999	0	0	0	0
20000	24999	45000	49999	0	0	0	0
20000	24999	50000	54999	0	0	0	0
20000	24999	55000	59999	0	0	0	0
20000	24999	60000	64999	0	0	0	0
20000	24999	65000	69999	0	0	0	0
20000	24999	70000	74999	0	0	0	0
20000	24999	75000	79999	0	0	0	0
20000	24999	80000	84999	0	0	0	0
20000	24999	85000	89999	0	0	0	0
20000	24999	90000	94999	0	0	0	0
20000	24999	95000	99999	0	0	0	0
20000	24999	100000	104999	0	0	0	0
20000	24999	105000	109999	0	0	0	0
20000	24999	110000	114999	0	0	0	0
20000	24999	115000	119999	0	0	0	0
20000	24999	120000	124999	0	0	0	0
20000	24999	125000	129999	0	0	0	0
20000	24999	130000	134999	0	0	0	0
20000	24999	135000	139999	0	0	0	0
20000	24999	140000	144999	0	0	0	0
20000	24999	145000	149999	0	0	0	0
20000	24999	150000	154999	0	0	0	0
20000	24999	155000	159999	0	0	0	0
20000	24999	160000	164999	0	0	0	0
20000	24999	165000	169999	0	0	0	0
20000	24999	170000	174999	0	0	0	0
25000	29999	25000	29999	0	0	0	0
25000	29999	30000	34999	0	0	0	0
25000	29999	35000	39999	0	0	0	0
25000	29999	40000	44999	0	0	0	0
25000	29999	45000	49999	0	0	0	0
25000	29999	50000	54999	0	0	0	0
25000	29999	55000	59999	0	0	0	0
25000	29999	60000	64999	0	0	0	0
25000	29999	65000	69999	0	0	0	0
25000	29999	70000	74999	0	0	0	0
25000	29999	75000	79999	0	0	0	0
25000	29999	80000	84999	0	0	0	0
25000	29999	85000	89999	0	0	0	0
25000	29999	90000	94999	0	0	0	0
25000	29999	95000	99999	0	0	0	0
25000	29999	100000	104999	0	0	0	0
25000	29999	105000	109999	0	0	0	0
25000	29999	110000	114999	0	0	0	0
25000	29999	115000	119999	0	0	0	0
25000	29999	120000	124999	0	0	0	0
25000	29999	125000	129999	0	0	0	0
25000	29999	130000	134999	0	0	0	0
25000	29999	135000	139999	0	0	0	0
25000	29999	140000	144999	0	0	0	0
25000	29999	145000	149999	0	0	0	0
25000	29999	150000	154999	0	0	0	0
25000	29999	155000	159999	0	0	0	0
25000	29999	160000	164999	0	0	0	0
25000	29999	165000	169999	0	0	0	0
25000	29999	170000	174999	0	0	0	0
30000	34999	30000	34999	0	0	0	0
30000	34999	35000	39999	1	1.5	0	0
30000	34999	40000	44999	1	2	1.5	3.5
30000	34999	45000	49999	1	2	3.25	2.5
30000	34999	50000	54999	0	1.75	1.75	0
30000	34999	55000	59999	3	3.75	0	1.25
30000	34999	60000	64999	0	1	1	0.5
30000	34999	65000	69999	3	1.5	1	2.25
30000	34999	70000	74999	0	1	1	1
30000	34999	75000	79999	0.5	0.5	0.5	0.5
30000	34999	80000	84999	1	2.25	0	1
30000	34999	85000	89999	1.5	1.25	0.5	2
30000	34999	90000	94999	1.5	2	0	0.5
30000	34999	95000	99999	0.75	1.25	1.75	0
30000	34999	100000	104999	1.75	1.5	1.25	1.5
30000	34999	105000	109999	1	0.75	1	0.75
30000	34999	110000	114999	0	1	0	1.25
30000	34999	115000	119999	1	2.25	0	0.5
30000	34999	120000	124999	1.5	2	1	0.75
30000	34999	125000	129999	0.5	1.25	0	0.75
30000	34999	130000	134999	1	1.5	1	2.25
30000	34999	135000	139999	0	2.5	0	1.25
30000	34999	140000	144999	0	0.5	0	0.5
30000	34999	145000	149999	1	0.75	1	1
30000	34999	150000	154999	1.5	2.25	1.5	0.5
30000	34999	155000	159999	2.5	0.5	0.5	0.5
30000	34999	160000	164999	1.5	3.75	1	1
30000	34999	165000	169999	1	3.75	0.5	1.5
30000	34999	170000	174999	0	0	0	0
35000	39999	35000	39999	1	1.5	0	0
35000	39999	40000	44999	19.5	17	8.5	8.5
35000	39999	45000	49999	20.25	22.75	23.75	10.5
35000	39999	50000	54999	8	10.5	5.25	1
35000	39999	55000	59999	19.75	19	6.5	3.25
35000	39999	60000	64999	12.75	18.25	6.25	4.5
35000	39999	65000	69999	13.75	14.75	3.25	12
35000	39999	70000	74999	11.5	13.25	4	9.25
35000	39999	75000	79999	2.75	5.75	2.5	4
35000	39999	80000	84999	5.75	11	4.5	5.5
35000	39999	85000	89999	11.75	13.5	5.5	4
35000	39999	90000	94999	4.25	7.5	3	6
35000	39999	95000	99999	6.25	13.75	8.25	0.75
35000	39999	100000	104999	12.75	15.25	6.5	8.75
35000	39999	105000	109999	9.5	6.25	11.25	5
35000	39999	110000	114999	8.5	12	5.5	6.5
35000	39999	115000	119999	9.25	10.75	10	6.5
35000	39999	120000	124999	6.75	12.25	5	9.75
35000	39999	125000	129999	11	14.75	1.5	3.75
35000	39999	130000	134999	9.25	13	2	5.75
35000	39999	135000	139999	8	14.5	4.5	6
35000	39999	140000	144999	1	3.25	1.5	1.25
35000	39999	145000	149999	11	14.75	7.5	12
35000	39999	150000	154999	10.25	16.75	5	7.75
35000	39999	155000	159999	12	17.5	5.5	4.5
35000	39999	160000	164999	12.75	16.25	5	8.25
35000	39999	165000	169999	13.25	14.75	5.5	8.5
35000	39999	170000	174999	0	0	0	0
40000	44999	40000	44999	29.5	27	14	11
40000	44999	45000	49999	85.25	98.75	59	54.5
40000	44999	50000	54999	20	13.75	13	11.5
40000	44999	55000	59999	25.75	22.25	12.5	9.5
40000	44999	60000	64999	23.25	27.75	13.25	11.5
40000	44999	65000	69999	27.25	30	16.5	23.75
40000	44999	70000	74999	24	25.5	10.75	7.75
40000	44999	75000	79999	14.25	19	11.25	6.5
40000	44999	80000	84999	14.5	28.25	9.75	19.5
40000	44999	85000	89999	27.25	35	10.5	13.5
40000	44999	90000	94999	11.5	18.25	6.5	9.5
40000	44999	95000	99999	19	18.5	6.5	8.25
40000	44999	100000	104999	20.25	28.75	13.25	12.75
40000	44999	105000	109999	18.25	24.75	5.25	9.5
40000	44999	110000	114999	16.5	17.5	9.5	19.5
40000	44999	115000	119999	14.25	25	11.5	10.5
40000	44999	120000	124999	25.25	20.25	9	13.5
40000	44999	125000	129999	25	27.25	10	13.25
40000	44999	130000	134999	29.5	30	11	20.25
40000	44999	135000	139999	18.25	13.75	6	10.75
40000	44999	140000	144999	2.5	2	1.5	1.75
40000	44999	145000	149999	18.75	29.25	10	10
40000	44999	150000	154999	18	29.75	8	9.75
40000	44999	155000	159999	17	29.25	12.25	5.5
40000	44999	160000	164999	21.25	28.75	9.25	14.5
40000	44999	165000	169999	21.25	23.75	7	14.25
40000	44999	170000	174999	0	0	0	0
45000	49999	45000	49999	68.5	73.5	49.5	41.5
45000	49999	50000	54999	36	58	32	19
45000	49999	55000	59999	59	45.5	37.5	27
45000	49999	60000	64999	31.5	27.25	35	19
45000	49999	65000	69999	30.75	39.75	19.25	25.5
45000	49999	70000	74999	44.25	53.5	24.25	18.5
45000	49999	75000	79999	23.5	36.75	21.5	15
45000	49999	80000	84999	28.5	44.75	14.25	30.5
45000	49999	85000	89999	37	57	19	26.5
45000	49999	90000	94999	23.5	32.25	8.5	6.5
45000	49999	95000	99999	24	24.5	9.5	11.75
45000	49999	100000	104999	32.25	44.25	26.75	19.75
45000	49999	105000	109999	25	38.75	12.5	13.25
45000	49999	110000	114999	25.25	36.25	28.75	19.75
45000	49999	115000	119999	30.75	47.25	11.25	16
45000	49999	120000	124999	23.25	37.25	12.25	19.5
45000	49999	125000	129999	30.25	32.75	16.5	18.75
45000	49999	130000	134999	43.75	47.5	32	23
45000	49999	135000	139999	24.25	37	16.25	22.5
45000	49999	140000	144999	3	3.5	0	1.75
45000	49999	145000	149999	29.75	39	23	27.25
45000	49999	150000	154999	37.5	48	25.5	22
45000	49999	155000	159999	25.25	52	29	20.75
45000	49999	160000	164999	22	47.75	15.25	19.5
45000	49999	165000	169999	32.75	41	23.25	27.5
45000	49999	170000	174999	0	0	0	0
50000	54999	50000	54999	21.5	17.5	14.5	4.5
50000	54999	55000	59999	58	66	34.5	31.5
50000	54999	60000	64999	33	24.25	29.5	18.75
50000	54999	65000	69999	12.75	15.5	22.5	10.25
50000	54999	70000	74999	23.25	22.75	16.5	12
50000	54999	75000	79999	13	16.5	10.75	11.5
50000	54999	80000	84999	24.5	23.25	12.5	9.5
50000	54999	85000	89999	20	20.5	10.5	8
50000	54999	90000	94999	11.25	11.75	6	6
50000	54999	95000	99999	12	13.5	11	3.25
50000	54999	100000	104999	19.25	25.25	11.75	12.75
50000	54999	105000	109999	11	23	10.5	10.5
50000	54999	110000	114999	20	22.25	11.25	13
50000	54999	115000	119999	19.75	24.25	12.25	8.5
50000	54999	120000	124999	17.75	19	9.75	9.5
50000	54999	125000	129999	14.25	19.25	11	7.5
50000	54999	130000	134999	23	25	12.5	9.75
50000	54999	135000	139999	20.5	24.75	13.25	8.5
50000	54999	140000	144999	1.5	2	1	3.25
50000	54999	145000	149999	12	23.5	14	13.75
50000	54999	150000	154999	27.25	20.75	12.5	16
50000	54999	155000	159999	16	16.5	17.5	14.75
50000	54999	160000	164999	15.75	22.75	8.75	10.25
50000	54999	165000	169999	15.25	20.25	9.75	9.25
50000	54999	170000	174999	0	0	0	0
55000	59999	55000	59999	56	58	37	25
55000	59999	60000	64999	107.5	93.5	78	50.75
55000	59999	65000	69999	63	52.5	57.25	34.25
55000	59999	70000	74999	28.25	26.5	24.75	20
55000	59999	75000	79999	15.25	20	15	9.5
55000	59999	80000	84999	31.75	38	20.25	27
55000	59999	85000	89999	29.25	49.25	22	13
55000	59999	90000	94999	16.75	25.25	11.25	7.75
55000	59999	95000	99999	18.25	23.25	18.5	8.75
55000	59999	100000	104999	39.5	37.75	31	21
55000	59999	105000	109999	21	28.75	16.5	13.5
55000	59999	110000	114999	28.5	31.25	20	19
55000	59999	115000	119999	28	41	13.25	18.5
55000	59999	120000	124999	23.75	38	21.75	19
55000	59999	125000	129999	36.25	34.5	16.5	10.5
55000	59999	130000	134999	27.5	50.5	11.5	14
55000	59999	135000	139999	24	26.5	16	7.25
55000	59999	140000	144999	11.5	6.75	2	2.75
55000	59999	145000	149999	29	27.25	11.5	22
55000	59999	150000	154999	35	25	26	17.75
55000	59999	155000	159999	25.25	33.75	29.25	25.5
55000	59999	160000	164999	28.25	30.75	19	21.25
55000	59999	165000	169999	14.5	20.5	8.75	9.5
55000	59999	170000	174999	0	0	0	1
60000	64999	60000	64999	78.5	50.5	50	21.5
60000	64999	65000	69999	98	84	97.25	54.5
60000	64999	70000	74999	46.75	42.5	43.25	30.5
60000	64999	75000	79999	20.75	23.5	14.75	7.5
60000	64999	80000	84999	30.75	32.25	24	18
60000	64999	85000	89999	38.25	43.75	35.5	24.25
60000	64999	90000	94999	20.5	24.25	12.75	9.5
60000	64999	95000	99999	22.25	27.5	11.5	5.25
60000	64999	100000	104999	42.5	38.25	21.75	19
60000	64999	105000	109999	33.5	20.5	16	17
60000	64999	110000	114999	30	30.5	17.75	14
60000	64999	115000	119999	28	48	20.25	21.5
60000	64999	120000	124999	36.5	31.25	18.75	15.25
60000	64999	125000	129999	31.5	28.25	23.5	17.75
60000	64999	130000	134999	28.25	39.25	25.75	23.5
60000	64999	135000	139999	33.5	38.25	21.75	12.75
60000	64999	140000	144999	3.5	4	2.25	1.25
60000	64999	145000	149999	32.5	34.25	14.5	22.75
60000	64999	150000	154999	41.5	34	25.25	25.5
60000	64999	155000	159999	36.25	36	21	19.5
60000	64999	160000	164999	31	39.5	20	20.75
60000	64999	165000	169999	22.25	39.25	15	14
60000	64999	170000	174999	0	0	0	0
65000	69999	65000	69999	72.5	72.5	65	34
65000	69999	70000	74999	123	106.5	69.5	42.5
65000	69999	75000	79999	50	37.5	34.75	32
65000	69999	80000	84999	34.75	26	26.25	17.5
65000	69999	85000	89999	34.5	38.75	29.5	30.75
65000	69999	90000	94999	17.25	22.25	10.75	14.5
65000	69999	95000	99999	17.75	26.5	17.25	15.5
65000	69999	100000	104999	40.5	46.25	26.75	22.75
65000	69999	105000	109999	26.5	32	16	13.5
65000	69999	110000	114999	29.5	33.25	11.25	11.5
65000	69999	115000	119999	28.75	39	24.5	12.75
65000	69999	120000	124999	32.5	37.25	17.5	23.5
65000	69999	125000	129999	20	22	18	22.5
65000	69999	130000	134999	29.25	43	19.75	26.75
65000	69999	135000	139999	22.75	33	10.25	12.75
65000	69999	140000	144999	4.5	8.75	2.5	1.25
65000	69999	145000	149999	18	38.25	13.75	20.75
65000	69999	150000	154999	28	44.5	16.75	19.25
65000	69999	155000	159999	27.25	39	29.25	20.5
65000	69999	160000	164999	25	38	20	17.75
65000	69999	165000	169999	26.75	24.25	13.25	15.25
65000	69999	170000	174999	0	1	0	0
70000	74999	70000	74999	84.5	87	49	33.5
70000	74999	75000	79999	80	63.5	56	53.5
70000	74999	80000	84999	57.5	51.25	35.5	30.5
70000	74999	85000	89999	25.5	30.5	27	18.5
70000	74999	90000	94999	11.5	21.5	14.25	14.75
70000	74999	95000	99999	25.25	31.25	13.75	15
70000	74999	100000	104999	36.75	39.25	26	16.75
70000	74999	105000	109999	31.75	30.25	11.75	16.5
70000	74999	110000	114999	27.75	44	22.75	11
70000	74999	115000	119999	35.25	40.75	17.5	24.25
70000	74999	120000	124999	31.25	33	19.5	27
70000	74999	125000	129999	24.75	31.5	21.5	17.5
70000	74999	130000	134999	35.75	43.5	26.5	23.25
70000	74999	135000	139999	32	36	17.5	20.25
70000	74999	140000	144999	5	5.75	2.25	3.25
70000	74999	145000	149999	19.5	38	18.75	24
70000	74999	150000	154999	32.25	31	20.5	19.5
70000	74999	155000	159999	26.25	31.5	18.75	16.5
70000	74999	160000	164999	26.75	27.75	18.25	17.25
70000	74999	165000	169999	23.25	27.75	14.5	16.25
70000	74999	170000	174999	0	0	0	0
75000	79999	75000	79999	35	20	6	16
75000	79999	80000	84999	74	86.5	41	32
75000	79999	85000	89999	31.5	46	24	15.25
75000	79999	90000	94999	15.25	9.25	10.5	1.75
75000	79999	95000	99999	17.75	15.75	10.5	11
75000	79999	100000	104999	23.75	30.25	20.5	21.5
75000	79999	105000	109999	13.75	18.25	9.25	17.5
75000	79999	110000	114999	16.5	34.5	14.75	17
75000	79999	115000	119999	19.5	27	18.5	10.5
75000	79999	120000	124999	22.25	26.25	19.5	13
75000	79999	125000	129999	22	17.75	7	12.5
75000	79999	130000	134999	29.5	34.75	15.5	12.5
75000	79999	135000	139999	17.75	26.5	12	11.5
75000	79999	140000	144999	3.75	5.25	1	2.25
75000	79999	145000	149999	25.5	21	12.75	14.25
75000	79999	150000	154999	17.75	17.25	11.25	13.25
75000	79999	155000	159999	21	18.25	14.5	15.75
75000	79999	160000	164999	15.75	23.25	12	11.75
75000	79999	165000	169999	14.75	17.25	8	4.25
75000	79999	170000	174999	0	0	0	0
80000	84999	80000	84999	80	80.5	46	60
80000	84999	85000	89999	117	125.5	48.5	56.75
80000	84999	90000	94999	27.75	26.25	15	10.75
80000	84999	95000	99999	22.5	17.25	18.75	10.5
80000	84999	100000	104999	34	22.25	33.25	23.75
80000	84999	105000	109999	23.25	27.25	16	12.75
80000	84999	110000	114999	32.5	41	10.5	26.5
80000	84999	115000	119999	31.75	41.5	22.75	23
80000	84999	120000	124999	26.5	48.25	21.5	19.25
80000	84999	125000	129999	34.25	34.5	16.5	15.5
80000	84999	130000	134999	30.25	44.25	18.25	17.25
80000	84999	135000	139999	28.25	34.25	17.5	16
80000	84999	140000	144999	2.25	1.5	2	4.75
80000	84999	145000	149999	25	29.25	16.25	14.75
80000	84999	150000	154999	33	38.75	16	18
80000	84999	155000	159999	31.25	38	24.75	16.5
80000	84999	160000	164999	20.25	25.75	16	14.25
80000	84999	165000	169999	21.25	29.5	12	5.75
80000	84999	170000	174999	0	0	0	0
85000	89999	85000	89999	76.5	73	45	35
85000	89999	90000	94999	64.5	44.5	34.5	30.5
85000	89999	95000	99999	34.75	32.5	30.75	18
85000	89999	100000	104999	34.75	29.75	31.75	16.25
85000	89999	105000	109999	30	22.75	16.5	10.25
85000	89999	110000	114999	31.75	40	22	21.5
85000	89999	115000	119999	26	48.25	16.75	22.75
85000	89999	120000	124999	39.75	50.25	22.75	11.25
85000	89999	125000	129999	32.75	47.25	25.75	15.25
85000	89999	130000	134999	49.25	45	25.75	15.25
85000	89999	135000	139999	32.5	30.5	19.75	22.75
85000	89999	140000	144999	6	4.75	2.25	3.25
85000	89999	145000	149999	26.5	38.5	16.25	27.25
85000	89999	150000	154999	41.25	35.5	20	20.75
85000	89999	155000	159999	38.5	31.75	22.25	19.75
85000	89999	160000	164999	24	39.5	17.25	18.25
85000	89999	165000	169999	25.25	39.25	12.25	11.5
85000	89999	170000	174999	1	1	0	0
90000	94999	90000	94999	7.5	16.5	12.5	9.5
90000	94999	95000	99999	37.5	32.5	23	21.5
90000	94999	100000	104999	37.5	26.5	25.5	15.5
90000	94999	105000	109999	11	13.25	13.75	5.25
90000	94999	110000	114999	19.25	21.25	10.75	10.25
90000	94999	115000	119999	16.5	18.75	10	14
90000	94999	120000	124999	21.75	15	11.5	10.75
90000	94999	125000	129999	18	18.25	7.5	10
90000	94999	130000	134999	23.5	22.75	6.25	11.25
90000	94999	135000	139999	26	26	6.5	10.75
90000	94999	140000	144999	3.5	3.25	1.75	2.25
90000	94999	145000	149999	12	17	7.5	9.5
90000	94999	150000	154999	23	25.5	9	8.75
90000	94999	155000	159999	15.25	22.75	13	9
90000	94999	160000	164999	13.75	21.25	9.25	9.75
90000	94999	165000	169999	18	23	11.75	12
90000	94999	170000	174999	0	0	0	0
95000	99999	95000	99999	26.5	12.5	5.5	6
95000	99999	100000	104999	80	51.25	43	30
95000	99999	105000	109999	38	19.5	16.25	10.75
95000	99999	110000	114999	17	14.25	17.75	10.75
95000	99999	115000	119999	18.75	16.75	13.5	10.25
95000	99999	120000	124999	28.25	32.5	15.25	12.5
95000	99999	125000	129999	20.25	23.75	12.25	12.75
95000	99999	130000	134999	33.75	34	7.25	11.5
95000	99999	135000	139999	22.5	20.5	17.25	8.5
95000	99999	140000	144999	0.5	6.25	1	3.75
95000	99999	145000	149999	20	26.5	7.75	18
95000	99999	150000	154999	21.75	18	13.25	8.25
95000	99999	155000	159999	18.75	32.25	9.75	14.5
95000	99999	160000	164999	17.75	19.5	11.25	11
95000	99999	165000	169999	14.25	25	7	9
95000	99999	170000	174999	0	0	0	0
100000	104999	100000	104999	77	75	50	46
100000	104999	105000	109999	79	60.5	47	58
100000	104999	110000	114999	71.5	56	37.5	33.5
100000	104999	115000	119999	44.75	18.5	28.25	7.5
100000	104999	120000	124999	35.25	39	22.75	22.75
100000	104999	125000	129999	39	35.75	9.5	18.5
100000	104999	130000	134999	33.75	31	28.75	27
100000	104999	135000	139999	33.75	36.75	18.25	16.25
100000	104999	140000	144999	5	3.25	4.5	1.5
100000	104999	145000	149999	39.5	54.5	20.5	36
100000	104999	150000	154999	42.75	45.25	30.5	18.5
100000	104999	155000	159999	42.75	44.25	26.5	15.5
100000	104999	160000	164999	36	28.5	26.5	18.75
100000	104999	165000	169999	24	24.75	17	22.75
100000	104999	170000	174999	0	0	0	0
105000	109999	105000	109999	38	23.5	21	13
105000	109999	110000	114999	69	73.5	34	20
105000	109999	115000	119999	45.5	44.75	20.75	23.75
105000	109999	120000	124999	18.25	19.25	19.5	5.5
105000	109999	125000	129999	17.75	16.5	11.25	6.75
105000	109999	130000	134999	37.25	33.25	17.25	22.5
105000	109999	135000	139999	21.25	29.25	9.5	17.5
105000	109999	140000	144999	1.5	3	2.5	2
105000	109999	145000	149999	19.5	35	11.25	12
105000	109999	150000	154999	28.5	25.25	13.75	12.5
105000	109999	155000	159999	20.5	24.5	11	15
105000	109999	160000	164999	26.25	18.25	8.5	9
105000	109999	165000	169999	17.75	18	11.25	12.5
105000	109999	170000	174999	0	0	0	0
110000	114999	110000	114999	47	58	18	19
110000	114999	115000	119999	65.75	110.75	51.5	51.75
110000	114999	120000	124999	33.5	37.5	28.5	15.25
110000	114999	125000	129999	29.5	26	18	12
110000	114999	130000	134999	32.25	40.25	19.5	14.25
110000	114999	135000	139999	30	36	18.75	19.25
110000	114999	140000	144999	2.5	8.25	2	2.75
110000	114999	145000	149999	32.25	43.5	16.75	15.75
110000	114999	150000	154999	30.5	39.75	17.75	16.5
110000	114999	155000	159999	33.75	25.75	18	19.5
110000	114999	160000	164999	27.5	35.25	11	19.25
110000	114999	165000	169999	23.5	33	14.75	18.25
110000	114999	170000	174999	0	0	0	0
115000	119999	115000	119999	56	56.5	25	25
115000	119999	120000	124999	99.5	105.25	49.75	37.5
115000	119999	125000	129999	57.5	64.75	30.75	19.5
115000	119999	130000	134999	39.5	38.5	33.25	13.75
115000	119999	135000	139999	37	40	28.75	18.75
115000	119999	140000	144999	5.5	8	3	4
115000	119999	145000	149999	28.5	45.75	21	21
115000	119999	150000	154999	36.75	48.25	11	15.75
115000	119999	155000	159999	31.25	46.5	22.25	25.25
115000	119999	160000	164999	25.5	33.75	14.25	23.25
115000	119999	165000	169999	27	35.25	15	11.75
115000	119999	170000	174999	0	0	0	0
120000	124999	120000	124999	90.5	88.5	38.5	35.5
120000	124999	125000	129999	98	119.5	45.5	40.5
120000	124999	130000	134999	72.25	37.5	40.75	27.25
120000	124999	135000	139999	30.25	21.5	23.25	8.75
120000	124999	140000	144999	2.25	3.5	2.5	2
120000	124999	145000	149999	31.5	42	14.25	13.75
120000	124999	150000	154999	35.5	36.25	23.5	16
120000	124999	155000	159999	32.75	39.75	25.5	22.75
120000	124999	160000	164999	24	30	24.5	20.5
120000	124999	165000	169999	18	31.5	14.25	9
120000	124999	170000	174999	0	0	0	0
125000	129999	125000	129999	41	42.5	18	17
125000	129999	130000	134999	89.5	91	46.5	34
125000	129999	135000	139999	35.75	35.75	20.5	15
125000	129999	140000	144999	4.5	1.25	0.5	1
125000	129999	145000	149999	28.5	35.25	16.75	13.25
125000	129999	150000	154999	23	31.5	27.5	13.75
125000	129999	155000	159999	32.5	35.75	19.75	19.75
125000	129999	160000	164999	25	32	18.75	10
125000	129999	165000	169999	13.75	22.5	13.75	13.75
125000	129999	170000	174999	1	0	0	0
130000	134999	130000	134999	52.5	47.5	41.5	20
130000	134999	135000	139999	92.25	71.25	65.5	36
130000	134999	140000	144999	6.25	12.25	3.5	6.5
130000	134999	145000	149999	30.25	30	25.5	14.5
130000	134999	150000	154999	42.25	39	28	17.5
130000	134999	155000	159999	44.75	42.75	36.5	40.25
130000	134999	160000	164999	37.75	42.5	21	26.25
130000	134999	165000	169999	28.5	28.75	19.5	18
130000	134999	170000	174999	0	0	0	0
135000	139999	135000	139999	55.5	49.5	41	25
135000	139999	140000	144999	17.5	22	10.5	6.5
135000	139999	145000	149999	36.5	62.75	24	28.5
135000	139999	150000	154999	30.25	21.25	26	13
135000	139999	155000	159999	32.25	23.25	25.25	8.5
135000	139999	160000	164999	43	39.75	20.5	17.75
135000	139999	165000	169999	28.5	28.5	20.75	8.25
135000	139999	170000	174999	0	0	0	0
140000	144999	140000	144999	1	0	0	1
140000	144999	145000	149999	19	15	6.5	13
140000	144999	150000	154999	5.25	6	3.25	8
140000	144999	155000	159999	1.75	3	3.25	2.5
140000	144999	160000	164999	2.5	4	1.75	2.75
140000	144999	165000	169999	3.5	4	3.25	2.25
140000	144999	170000	174999	0	1	0	0
145000	149999	145000	149999	77	96	30.5	20
145000	149999	150000	154999	119.75	146	58.75	42.5
145000	149999	155000	159999	50.25	72	42.25	40
145000	149999	160000	164999	23	23.25	14.5	15
145000	149999	165000	169999	19.5	24.25	15	10
145000	149999	170000	174999	0	0	0	0
150000	154999	150000	154999	70.5	55	35	25.5
150000	154999	155000	159999	131.5	126.5	77.5	45
150000	154999	160000	164999	57.5	43.75	44.75	32.25
150000	154999	165000	169999	16.5	17.75	24.25	12.75
150000	154999	170000	174999	0	0	0	0.5
155000	159999	155000	159999	79.5	68.5	45.5	50.5
155000	159999	160000	164999	75.25	79	53.75	41.75
155000	159999	165000	169999	47.75	40.5	23.75	12.25
155000	159999	170000	174999	0	0	0	1
160000	164999	160000	164999	34.5	36.5	18	18
160000	164999	165000	169999	55.5	65.5	35	32
160000	164999	170000	174999	0	0	0	0.5
165000	169999	165000	169999	37	26	21	11
165000	169999	170000	174999	0	0	0	0
170000	174999	170000	174999	0	0	0	0

## Sheet: MutuI
start1	end1	start2	end2	MutuI.ctr.1	MutuI.ola.1
0	4999	0	4999	3509	2164
0	4999	5000	9999	3368	2195
0	4999	10000	14999	205	129
0	4999	15000	19999	0	0
0	4999	20000	24999	0	0
0	4999	25000	29999	0	0
0	4999	30000	34999	59.5	51.75
0	4999	35000	39999	589.75	487.5
0	4999	40000	44999	1009.75	878.25
0	4999	45000	49999	1603.75	1323
0	4999	50000	54999	783.5	690.75
0	4999	55000	59999	1484.75	1313.25
0	4999	60000	64999	1116.25	970.5
0	4999	65000	69999	1442.75	1271.75
0	4999	70000	74999	1176.5	1134.75
0	4999	75000	79999	930	751.5
0	4999	80000	84999	1158.75	1069
0	4999	85000	89999	1247.75	1049.5
0	4999	90000	94999	570.25	535.25
0	4999	95000	99999	695.75	659.25
0	4999	100000	104999	1210.25	1252.25
0	4999	105000	109999	777	718
0	4999	110000	114999	1076	927
0	4999	115000	119999	1051.5	973.25
0	4999	120000	124999	1155	1013
0	4999	125000	129999	1006.25	961
0	4999	130000	134999	1155.5	1079.5
0	4999	135000	139999	928	856
0	4999	140000	144999	146.75	114.5
0	4999	145000	149999	1228.25	1108.5
0	4999	150000	154999	1234.5	1080.25
0	4999	155000	159999	1456.5	1282
0	4999	160000	164999	1174.75	928
0	4999	165000	169999	1274.25	961.75
0	4999	170000	174999	208	157.5
5000	9999	5000	9999	580	446
5000	9999	10000	14999	189	147
5000	9999	15000	19999	0	0
5000	9999	20000	24999	0	0
5000	9999	25000	29999	0	0
5000	9999	30000	34999	50	31.25
5000	9999	35000	39999	443.75	349.5
5000	9999	40000	44999	805.25	686.75
5000	9999	45000	49999	1172	964
5000	9999	50000	54999	550	467.25
5000	9999	55000	59999	1072.5	978.5
5000	9999	60000	64999	828.5	676.5
5000	9999	65000	69999	1089.25	969.75
5000	9999	70000	74999	915.5	868
5000	9999	75000	79999	738.75	603
5000	9999	80000	84999	834.5	727.5
5000	9999	85000	89999	873.5	776.75
5000	9999	90000	94999	451.75	377.75
5000	9999	95000	99999	523.25	454.5
5000	9999	100000	104999	943.5	842
5000	9999	105000	109999	588.5	535.5
5000	9999	110000	114999	747.5	694.25
5000	9999	115000	119999	761.75	709.25
5000	9999	120000	124999	805.5	786.75
5000	9999	125000	129999	739.25	638.75
5000	9999	130000	134999	869.25	830.5
5000	9999	135000	139999	684.5	524.5
5000	9999	140000	144999	101.25	97
5000	9999	145000	149999	844.25	869.5
5000	9999	150000	154999	899.5	780.5
5000	9999	155000	159999	1009	875.75
5000	9999	160000	164999	798.5	609.25
5000	9999	165000	169999	802.75	707.5
5000	9999	170000	174999	1	0.5
10000	14999	10000	14999	0	0
10000	14999	15000	19999	0	0
10000	14999	20000	24999	0	0
10000	14999	25000	29999	0	0
10000	14999	30000	34999	5.5	2
10000	14999	35000	39999	63	45
10000	14999	40000	44999	92	81
10000	14999	45000	49999	147.25	119
10000	14999	50000	54999	52.5	50
10000	14999	55000	59999	123.75	119.25
10000	14999	60000	64999	93.75	73.5
10000	14999	65000	69999	133	106
10000	14999	70000	74999	121.5	97.25
10000	14999	75000	79999	84.25	76
10000	14999	80000	84999	112.25	82
10000	14999	85000	89999	99.25	95.75
10000	14999	90000	94999	56.5	42.5
10000	14999	95000	99999	62.5	47.25
10000	14999	100000	104999	124.75	82.75
10000	14999	105000	109999	83	58
10000	14999	110000	114999	86.5	77.25
10000	14999	115000	119999	79.75	66
10000	14999	120000	124999	105.5	80.75
10000	14999	125000	129999	100	67.75
10000	14999	130000	134999	92.75	84.5
10000	14999	135000	139999	76	63.5
10000	14999	140000	144999	13	15.5
10000	14999	145000	149999	93	92
10000	14999	150000	154999	100.5	87.75
10000	14999	155000	159999	130.5	99.75
10000	14999	160000	164999	88.25	84.25
10000	14999	165000	169999	94.5	68.75
10000	14999	170000	174999	0	0
15000	19999	15000	19999	0	0
15000	19999	20000	24999	0	0
15000	19999	25000	29999	0	0
15000	19999	30000	34999	0	0
15000	19999	35000	39999	0	0
15000	19999	40000	44999	0	0
15000	19999	45000	49999	0	0
15000	19999	50000	54999	0	0
15000	19999	55000	59999	0	0
15000	19999	60000	64999	0	0
15000	19999	65000	69999	0	0
15000	19999	70000	74999	0	0
15000	19999	75000	79999	0	0
15000	19999	80000	84999	0	0
15000	19999	85000	89999	0	0
15000	19999	90000	94999	0	0
15000	19999	95000	99999	0	0
15000	19999	100000	104999	0	0
15000	19999	105000	109999	0	0
15000	19999	110000	114999	0	0
15000	19999	115000	119999	0	0
15000	19999	120000	124999	0	0
15000	19999	125000	129999	0	0
15000	19999	130000	134999	0	0
15000	19999	135000	139999	0	0
15000	19999	140000	144999	0	0
15000	19999	145000	149999	0	0
15000	19999	150000	154999	0	0
15000	19999	155000	159999	0	0
15000	19999	160000	164999	0	0
15000	19999	165000	169999	0	0
15000	19999	170000	174999	0	0
20000	24999	20000	24999	0	0
20000	24999	25000	29999	0	0
20000	24999	30000	34999	0	0
20000	24999	35000	39999	0	0
20000	24999	40000	44999	0	0
20000	24999	45000	49999	0	0
20000	24999	50000	54999	0	0
20000	24999	55000	59999	0	0
20000	24999	60000	64999	0	0
20000	24999	65000	69999	0	0
20000	24999	70000	74999	0	0
20000	24999	75000	79999	0	0
20000	24999	80000	84999	0	0
20000	24999	85000	89999	0	0
20000	24999	90000	94999	0	0
20000	24999	95000	99999	0	0
20000	24999	100000	104999	0	0
20000	24999	105000	109999	0	0
20000	24999	110000	114999	0	0
20000	24999	115000	119999	0	0
20000	24999	120000	124999	0	0
20000	24999	125000	129999	0	0
20000	24999	130000	134999	0	0
20000	24999	135000	139999	0	0
20000	24999	140000	144999	0	0
20000	24999	145000	149999	0	0
20000	24999	150000	154999	0	0
20000	24999	155000	159999	0	0
20000	24999	160000	164999	0	0
20000	24999	165000	169999	0	0
20000	24999	170000	174999	0	0
25000	29999	25000	29999	0	0
25000	29999	30000	34999	0	0
25000	29999	35000	39999	0	0
25000	29999	40000	44999	0	0
25000	29999	45000	49999	0	0
25000	29999	50000	54999	0	0
25000	29999	55000	59999	0	0
25000	29999	60000	64999	0	0
25000	29999	65000	69999	0	0
25000	29999	70000	74999	0	0
25000	29999	75000	79999	0	0
25000	29999	80000	84999	0	0
25000	29999	85000	89999	0	0
25000	29999	90000	94999	0	0
25000	29999	95000	99999	0	0
25000	29999	100000	104999	0	0
25000	29999	105000	109999	0	0
25000	29999	110000	114999	0	0
25000	29999	115000	119999	0	0
25000	29999	120000	124999	0	0
25000	29999	125000	129999	0	0
25000	29999	130000	134999	0	0
25000	29999	135000	139999	0	0
25000	29999	140000	144999	0	0
25000	29999	145000	149999	0	0
25000	29999	150000	154999	0	0
25000	29999	155000	159999	0	0
25000	29999	160000	164999	0	0
25000	29999	165000	169999	0	0
25000	29999	170000	174999	0	0
30000	34999	30000	34999	0	0
30000	34999	35000	39999	14.5	13
30000	34999	40000	44999	92	63
30000	34999	45000	49999	105.75	74.25
30000	34999	50000	54999	43.5	35
30000	34999	55000	59999	75.75	55
30000	34999	60000	64999	61	39.5
30000	34999	65000	69999	69	51
30000	34999	70000	74999	56.75	39.5
30000	34999	75000	79999	43.5	23.5
30000	34999	80000	84999	52.75	44.5
30000	34999	85000	89999	57.75	48
30000	34999	90000	94999	27	20.75
30000	34999	95000	99999	32.5	18.25
30000	34999	100000	104999	60.25	40.25
30000	34999	105000	109999	35.5	25.25
30000	34999	110000	114999	54	35.5
30000	34999	115000	119999	38.25	28.25
30000	34999	120000	124999	53.75	34
30000	34999	125000	129999	35.75	31
30000	34999	130000	134999	46.25	43.25
30000	34999	135000	139999	37.5	33
30000	34999	140000	144999	9.25	6.25
30000	34999	145000	149999	53.5	38.25
30000	34999	150000	154999	47	39.5
30000	34999	155000	159999	71.75	48.5
30000	34999	160000	164999	51.25	35.25
30000	34999	165000	169999	56.25	43
30000	34999	170000	174999	0	0
35000	39999	35000	39999	51.5	28
35000	39999	40000	44999	940	647.5
35000	39999	45000	49999	1278.25	847.75
35000	39999	50000	54999	475.75	361.75
35000	39999	55000	59999	833.25	603.5
35000	39999	60000	64999	562.75	456.5
35000	39999	65000	69999	829.75	615.75
35000	39999	70000	74999	671.5	479.25
35000	39999	75000	79999	441.5	354.5
35000	39999	80000	84999	536.5	441
35000	39999	85000	89999	605.25	495.5
35000	39999	90000	94999	279.25	216.5
35000	39999	95000	99999	336	241
35000	39999	100000	104999	596.5	492.25
35000	39999	105000	109999	388	320.75
35000	39999	110000	114999	498.5	393.5
35000	39999	115000	119999	500.75	398
35000	39999	120000	124999	528.75	435.75
35000	39999	125000	129999	476.5	378
35000	39999	130000	134999	553.5	477.25
35000	39999	135000	139999	399.75	317.75
35000	39999	140000	144999	81	63.75
35000	39999	145000	149999	618.5	453.5
35000	39999	150000	154999	553	437
35000	39999	155000	159999	694.75	488.25
35000	39999	160000	164999	527.25	405
35000	39999	165000	169999	557	398.25
35000	39999	170000	174999	0	0
40000	44999	40000	44999	1020	855.5
40000	44999	45000	49999	3597.5	2364
40000	44999	50000	54999	1093	757.75
40000	44999	55000	59999	1747.75	1263
40000	44999	60000	64999	1225.5	888.75
40000	44999	65000	69999	1580.25	1221.5
40000	44999	70000	74999	1281.25	1040.5
40000	44999	75000	79999	924.5	717
40000	44999	80000	84999	1211.75	888.25
40000	44999	85000	89999	1207.5	924.75
40000	44999	90000	94999	557.25	448
40000	44999	95000	99999	667	505.75
40000	44999	100000	104999	1189.25	1010.25
40000	44999	105000	109999	772.25	639.75
40000	44999	110000	114999	978	757.5
40000	44999	115000	119999	970.25	844
40000	44999	120000	124999	1047.25	834.5
40000	44999	125000	129999	904.5	709
40000	44999	130000	134999	1072.5	891.75
40000	44999	135000	139999	836.25	668
40000	44999	140000	144999	138.25	137
40000	44999	145000	149999	1180.25	896.75
40000	44999	150000	154999	1106.5	811.25
40000	44999	155000	159999	1300.75	957.75
40000	44999	160000	164999	956.25	631.75
40000	44999	165000	169999	987.5	673.5
40000	44999	170000	174999	0	0
45000	49999	45000	49999	3007.5	1848
45000	49999	50000	54999	2056.25	1299
45000	49999	55000	59999	3342.75	2342
45000	49999	60000	64999	2140.25	1501
45000	49999	65000	69999	2667.25	1917.75
45000	49999	70000	74999	2069.75	1615.5
45000	49999	75000	79999	1457.5	1161.5
45000	49999	80000	84999	1939.5	1487.25
45000	49999	85000	89999	1879.25	1504
45000	49999	90000	94999	953.25	675.5
45000	49999	95000	99999	1069.5	823.5
45000	49999	100000	104999	1939	1610.75
45000	49999	105000	109999	1211.5	1032.75
45000	49999	110000	114999	1584.75	1236
45000	49999	115000	119999	1585	1230
45000	49999	120000	124999	1738.25	1259.5
45000	49999	125000	129999	1520	1103.5
45000	49999	130000	134999	1716	1444.5
45000	49999	135000	139999	1376	1003.75
45000	49999	140000	144999	195.25	177.25
45000	49999	145000	149999	1716.5	1297
45000	49999	150000	154999	1769.5	1272.25
45000	49999	155000	159999	2015.5	1478.25
45000	49999	160000	164999	1463.5	977.5
45000	49999	165000	169999	1412.5	968
45000	49999	170000	174999	2	0
50000	54999	50000	54999	670	506.5
50000	54999	55000	59999	2701.5	1757.5
50000	54999	60000	64999	1439	963.75
50000	54999	65000	69999	1585	1015.25
50000	54999	70000	74999	1230.25	875.25
50000	54999	75000	79999	828	620
50000	54999	80000	84999	1032.25	695.5
50000	54999	85000	89999	1044.75	747
50000	54999	90000	94999	488.75	363.25
50000	54999	95000	99999	535.75	427.25
50000	54999	100000	104999	1015.75	808.75
50000	54999	105000	109999	669.5	514
50000	54999	110000	114999	799.25	665.75
50000	54999	115000	119999	889	706.75
50000	54999	120000	124999	904.25	690.25
50000	54999	125000	129999	830.25	624.75
50000	54999	130000	134999	926.5	725
50000	54999	135000	139999	727.75	556
50000	54999	140000	144999	111.25	75.75
50000	54999	145000	149999	908	676
50000	54999	150000	154999	890.25	707.5
50000	54999	155000	159999	1049	806.75
50000	54999	160000	164999	815.25	505.25
50000	54999	165000	169999	704.75	474.25
50000	54999	170000	174999	0	0
55000	59999	55000	59999	2334	1646.5
55000	59999	60000	64999	3885.5	2242
55000	59999	65000	69999	3473.25	2255.5
55000	59999	70000	74999	2562.5	1799.25
55000	59999	75000	79999	1763	1172.75
55000	59999	80000	84999	2221	1522.25
55000	59999	85000	89999	2052	1511.5
55000	59999	90000	94999	979	721.5
55000	59999	95000	99999	1135.75	894.5
55000	59999	100000	104999	2161.75	1747.75
55000	59999	105000	109999	1303.25	1009.75
55000	59999	110000	114999	1641.25	1323
55000	59999	115000	119999	1747	1334
55000	59999	120000	124999	1803	1454.5
55000	59999	125000	129999	1615	1293.5
55000	59999	130000	134999	1857.75	1545.25
55000	59999	135000	139999	1312	1063.25
55000	59999	140000	144999	178.5	139.5
55000	59999	145000	149999	1754.5	1295.25
55000	59999	150000	154999	1775.25	1337
55000	59999	155000	159999	2079.25	1513.5
55000	59999	160000	164999	1467.75	1050.75
55000	59999	165000	169999	1311.25	873.25
55000	59999	170000	174999	1	0
60000	64999	60000	64999	1476.5	913.5
60000	64999	65000	69999	4001	2370.75
60000	64999	70000	74999	2406.5	1568.75
60000	64999	75000	79999	1493	964.25
60000	64999	80000	84999	1792.75	1218.75
60000	64999	85000	89999	1677.25	1123.25
60000	64999	90000	94999	757.75	539
60000	64999	95000	99999	936.75	649.25
60000	64999	100000	104999	1688.25	1277.75
60000	64999	105000	109999	1072.25	769.75
60000	64999	110000	114999	1326.75	987.75
60000	64999	115000	119999	1388.5	985.75
60000	64999	120000	124999	1422.5	1048.75
60000	64999	125000	129999	1192.25	940
60000	64999	130000	134999	1346.5	1049
60000	64999	135000	139999	1015.75	748.5
60000	64999	140000	144999	166.5	116.5
60000	64999	145000	149999	1379.5	1016.5
60000	64999	150000	154999	1367.25	967.25
60000	64999	155000	159999	1626	1118.75
60000	64999	160000	164999	1129.25	786
60000	64999	165000	169999	1013.25	670.75
60000	64999	170000	174999	0	1
65000	69999	65000	69999	3384	2231.5
65000	69999	70000	74999	4887	2878
65000	69999	75000	79999	2724	1542
65000	69999	80000	84999	2999	1952.75
65000	69999	85000	89999	2597.5	1720
65000	69999	90000	94999	1206.5	849.5
65000	69999	95000	99999	1349.75	943
65000	69999	100000	104999	2375.5	1738.75
65000	69999	105000	109999	1432.5	1122.75
65000	69999	110000	114999	1918.75	1389
65000	69999	115000	119999	1903.25	1417.75
65000	69999	120000	124999	2038.5	1526.5
65000	69999	125000	129999	1757	1316.25
65000	69999	130000	134999	1943.5	1486.75
65000	69999	135000	139999	1476.5	1072.75
65000	69999	140000	144999	234.75	178.25
65000	69999	145000	149999	1918.5	1417.25
65000	69999	150000	154999	1939.25	1344
65000	69999	155000	159999	2302.25	1484.5
65000	69999	160000	164999	1713.25	1116.75
65000	69999	165000	169999	1722.75	1257
65000	69999	170000	174999	0	1
70000	74999	70000	74999	2514.5	1758.5
70000	74999	75000	79999	3408	2026
70000	74999	80000	84999	3334.25	1955.5
70000	74999	85000	89999	2522.25	1644
70000	74999	90000	94999	1124.25	728.25
70000	74999	95000	99999	1183	829
70000	74999	100000	104999	2227.25	1511
70000	74999	105000	109999	1312.25	963.5
70000	74999	110000	114999	1679	1254
70000	74999	115000	119999	1673.25	1258.5
70000	74999	120000	124999	1863.5	1265.25
70000	74999	125000	129999	1548	1168.5
70000	74999	130000	134999	1670	1328
70000	74999	135000	139999	1283.5	1002.5
70000	74999	140000	144999	196.5	151
70000	74999	145000	149999	1675.75	1221.75
70000	74999	150000	154999	1711.5	1216.5
70000	74999	155000	159999	1947	1334.75
70000	74999	160000	164999	1394.25	953.25
70000	74999	165000	169999	1237	890.75
70000	74999	170000	174999	0	0
75000	79999	75000	79999	1007.5	566.5
75000	79999	80000	84999	3693.75	2117.75
75000	79999	85000	89999	2330.75	1290
75000	79999	90000	94999	924.5	578.25
75000	79999	95000	99999	967.5	724.75
75000	79999	100000	104999	1723.25	1209.25
75000	79999	105000	109999	1069.25	707
75000	79999	110000	114999	1358.25	925.75
75000	79999	115000	119999	1352.25	904.25
75000	79999	120000	124999	1383.75	1000.25
75000	79999	125000	129999	1268	857
75000	79999	130000	134999	1303.75	986.75
75000	79999	135000	139999	1032.5	670
75000	79999	140000	144999	148	108
75000	79999	145000	149999	1315.75	889.25
75000	79999	150000	154999	1213	850.5
75000	79999	155000	159999	1443	956.25
75000	79999	160000	164999	998.5	706.25
75000	79999	165000	169999	917.25	597.75
75000	79999	170000	174999	1	2
80000	84999	80000	84999	3476.5	2328.5
80000	84999	85000	89999	4838.75	2576.5
80000	84999	90000	94999	1673.5	1008
80000	84999	95000	99999	1504.25	956
80000	84999	100000	104999	2597.25	1661.25
80000	84999	105000	109999	1486.5	1086
80000	84999	110000	114999	1882.75	1390.5
80000	84999	115000	119999	1906.25	1270.25
80000	84999	120000	124999	2072.75	1324.75
80000	84999	125000	129999	1628.25	1197
80000	84999	130000	134999	1805.25	1318.5
80000	84999	135000	139999	1255.75	996.75
80000	84999	140000	144999	193.25	154.75
80000	84999	145000	149999	1679.25	1269.75
80000	84999	150000	154999	1731	1173
80000	84999	155000	159999	2011	1388
80000	84999	160000	164999	1347	908
80000	84999	165000	169999	1179.75	899
80000	84999	170000	174999	0	0
85000	89999	85000	89999	2486	1639
85000	89999	90000	94999	2330.5	1455.5
85000	89999	95000	99999	1933.75	1159.75
85000	89999	100000	104999	2815.75	1864
85000	89999	105000	109999	1578.25	1117.5
85000	89999	110000	114999	2024.75	1393
85000	89999	115000	119999	1920	1349.25
85000	89999	120000	124999	2065.75	1403.25
85000	89999	125000	129999	1747.5	1236
85000	89999	130000	134999	1983	1412
85000	89999	135000	139999	1395.5	1035.75
85000	89999	140000	144999	216	170
85000	89999	145000	149999	1740.5	1334
85000	89999	150000	154999	1645.75	1173.25
85000	89999	155000	159999	2050	1448.5
85000	89999	160000	164999	1399.5	961.5
85000	89999	165000	169999	1374.5	953.25
85000	89999	170000	174999	1.5	0.5
90000	94999	90000	94999	602	355
90000	94999	95000	99999	1295.5	735.5
90000	94999	100000	104999	1771.5	973.25
90000	94999	105000	109999	866.25	583.75
90000	94999	110000	114999	1085.25	706.75
90000	94999	115000	119999	1029.25	662
90000	94999	120000	124999	1059	687.5
90000	94999	125000	129999	874	611.5
90000	94999	130000	134999	930	665.25
90000	94999	135000	139999	687.75	496.25
90000	94999	140000	144999	100.5	78.25
90000	94999	145000	149999	867.75	647.75
90000	94999	150000	154999	891	603.25
90000	94999	155000	159999	1010.75	681.5
90000	94999	160000	164999	794.25	451.5
90000	94999	165000	169999	722.75	479.5
90000	94999	170000	174999	1	1.5
95000	99999	95000	99999	587	302
95000	99999	100000	104999	2620.75	1514.75
95000	99999	105000	109999	1220.25	732
95000	99999	110000	114999	1371.25	878.5
95000	99999	115000	119999	1278.75	859.5
95000	99999	120000	124999	1358	882
95000	99999	125000	129999	1136.5	751.5
95000	99999	130000	134999	1187.25	882.25
95000	99999	135000	139999	800.5	580.75
95000	99999	140000	144999	135.25	76.25
95000	99999	145000	149999	1032.5	688.25
95000	99999	150000	154999	1029	660.25
95000	99999	155000	159999	1181.75	728.75
95000	99999	160000	164999	893.75	556.25
95000	99999	165000	169999	712.5	460
95000	99999	170000	174999	0.5	1
100000	104999	100000	104999	3340	2044.5
100000	104999	105000	109999	3607	1905.5
100000	104999	110000	114999	3589.5	1969.5
100000	104999	115000	119999	2756	1687.5
100000	104999	120000	124999	2723.5	1724.25
100000	104999	125000	129999	2177.75	1488.75
100000	104999	130000	134999	2316.25	1705
100000	104999	135000	139999	1664.25	1145
100000	104999	140000	144999	260.25	171.25
100000	104999	145000	149999	1971	1426.5
100000	104999	150000	154999	1992	1394
100000	104999	155000	159999	2292.5	1551.75
100000	104999	160000	164999	1453.5	1096
100000	104999	165000	169999	1200.5	870.5
100000	104999	170000	174999	0	0
105000	109999	105000	109999	1030	702
105000	109999	110000	114999	3103.5	1769
105000	109999	115000	119999	2114.75	1225.5
105000	109999	120000	124999	1851.75	1167
105000	109999	125000	129999	1435.75	977.25
105000	109999	130000	134999	1470.5	1089
105000	109999	135000	139999	1040.75	728
105000	109999	140000	144999	155	107
105000	109999	145000	149999	1325.5	919.25
105000	109999	150000	154999	1189.25	893
105000	109999	155000	159999	1372	961.75
105000	109999	160000	164999	943.5	668.5
105000	109999	165000	169999	748.25	532.25
105000	109999	170000	174999	0	0
110000	114999	110000	114999	1942.5	1223.5
110000	114999	115000	119999	3893.5	2188.75
110000	114999	120000	124999	2968.25	1730.5
110000	114999	125000	129999	2095	1342
110000	114999	130000	134999	2028	1464.25
110000	114999	135000	139999	1420.75	989.25
110000	114999	140000	144999	227.75	169.75
110000	114999	145000	149999	1691.5	1231.5
110000	114999	150000	154999	1665.5	1070.75
110000	114999	155000	159999	1803.75	1212
110000	114999	160000	164999	1177.25	873.25
110000	114999	165000	169999	989.75	741
110000	114999	170000	174999	1	1
115000	119999	115000	119999	2150	1290.5
115000	119999	120000	124999	4370.5	2156
115000	119999	125000	129999	2650.5	1516
115000	119999	130000	134999	2325.75	1529
115000	119999	135000	139999	1569.75	1043.5
115000	119999	140000	144999	235.75	161.5
115000	119999	145000	149999	1773.5	1186.25
115000	119999	150000	154999	1676.5	1165
115000	119999	155000	159999	1774.5	1309
115000	119999	160000	164999	1206.25	873
115000	119999	165000	169999	960	722.75
115000	119999	170000	174999	1.5	0
120000	124999	120000	124999	3361.5	2052.5
120000	124999	125000	129999	5211	2559
120000	124999	130000	134999	3406.25	1883.25
120000	124999	135000	139999	1980	1189
120000	124999	140000	144999	289.25	187.75
120000	124999	145000	149999	1977.5	1280.25
120000	124999	150000	154999	1891	1273
120000	124999	155000	159999	2084.5	1412.25
120000	124999	160000	164999	1313.25	942
120000	124999	165000	169999	1151.75	820.5
120000	124999	170000	174999	2	1
125000	129999	125000	129999	1963	1196.5
125000	129999	130000	134999	3473	2003
125000	129999	135000	139999	1896.5	1165.75
125000	129999	140000	144999	265	164
125000	129999	145000	149999	1833.75	1201
125000	129999	150000	154999	1734.5	1130.25
125000	129999	155000	159999	1882	1252.5
125000	129999	160000	164999	1191.5	864.25
125000	129999	165000	169999	998.25	748.75
125000	129999	170000	174999	1.5	0
130000	134999	130000	134999	2046	1398.5
130000	134999	135000	139999	2934	1701
130000	134999	140000	144999	360.75	219.25
130000	134999	145000	149999	2269.5	1499.5
130000	134999	150000	154999	2034.5	1355.75
130000	134999	155000	159999	2181.5	1521.75
130000	134999	160000	164999	1392	994.25
130000	134999	165000	169999	1080.75	883.5
130000	134999	170000	174999	0	0.5
135000	139999	135000	139999	1231	888.5
135000	139999	140000	144999	469.5	300.5
135000	139999	145000	149999	2022.75	1458.75
135000	139999	150000	154999	1669	1048.75
135000	139999	155000	159999	1735	1160.5
135000	139999	160000	164999	1109	815.75
135000	139999	165000	169999	810.75	702.75
135000	139999	170000	174999	0	0.5
140000	144999	140000	144999	22.5	11
140000	144999	145000	149999	420.25	271.25
140000	144999	150000	154999	302	206.75
140000	144999	155000	159999	304.5	193.25
140000	144999	160000	164999	183.25	122.25
140000	144999	165000	169999	156.5	117.5
140000	144999	170000	174999	0	0
145000	149999	145000	149999	2096	1317
145000	149999	150000	154999	4082	2239.75
145000	149999	155000	159999	3564.5	2027.75
145000	149999	160000	164999	1715.25	1091
145000	149999	165000	169999	1351.75	991
145000	149999	170000	174999	1	0.5
150000	154999	150000	154999	2234	1242
150000	154999	155000	159999	5075	2575
150000	154999	160000	164999	2034	1191.5
150000	154999	165000	169999	1382	931.5
150000	154999	170000	174999	0.5	0.5
155000	159999	155000	159999	3086	1832.5
155000	159999	160000	164999	3048.75	1623.75
155000	159999	165000	169999	2020.75	1205.75
155000	159999	170000	174999	3.5	0
160000	164999	160000	164999	809.5	520
160000	164999	165000	169999	1882.5	1114
160000	164999	170000	174999	0	1
165000	169999	165000	169999	1095	848
165000	169999	170000	174999	0	0
170000	174999	170000	174999	0	0
