# Supplementary material for: The three-dimensional structure of Epstein-Barr virus genome varies by latency type and is regulated by PARP1 enzymatic activity
Source: Nat Commun. 2022 Jan 17;13:187. doi: 10.1038/s41467-021-27894-1 (PMC8764100; doi:10.1038/s41467-021-27894-1)
Supplement: Supplementary file 5 — Supplementary data 3 [file 41467_2021_27894_MOESM5_ESM.xlsx]

## Sheet: Sheet1
Primer Name	Sequence	Assay
6.6 kb FW	CCAGACCTGTGTGCTGTATTTA	ChIP
6.6 kb Rev	GACTGAGGGTTTCCACTTCTATT	ChIP
35 kb Fw	AGTTTTGCCTGAACCTGTGG	ChIP
35 kb Rev	AGGCATGATGGCAGCAGATA	ChIP
50 kb Fw	CACCTCCCTGATAATGTCTTCAA	ChIP
50 kb Rev	ACCAGACAACATTACTGTGGAA	ChIP
91 kb Fw	CTGTCATGGACTCTAGTGTTGTG	ChIP
91 kb Rev	AGAAGGAGGAAGCAGCCATA	ChIP
133 kb Fw	CTTCTCTGATGGCCTGGAG	ChIP
133 kb Rev	GGGAGAGATTGAGACTGCATAC	ChIP
138 kb Fw	TGAGTTCCGTTGTTGGAAGTAG	ChIP
138 kb Rev	CATGCAGGTGCTAGAGTGAAT	ChIP
157 kb Fw	TGCCGGACTGGAAGTAGTA	ChIP
157 kb Rev	ATCAACGACACCAAGACCTAC	ChIP
167 kb Fw	GGAAGGTAAGAGTGCCATCTATC	ChIP
167 kb Rev	TGAATTGGGATGGTGTGGATAA	ChIP
EBNA2 Fw	TTGCCCTAGTGGTTTCGGACACA	qRT-PCR
EBNA2 Rev	ACTTGCAAATGCTCTAGGCGGGAA	qRT-PCR
EBNA3B Fw	GCAGAAGGGTCACTGAAACA	qRT-PCR
EBNA3B Rev	TCCATAATCTGGTGGGTCCT	qRT-PCR
EBNA3C Fw	TAGACCTGGGAGCAGATTCA	qRT-PCR
EBNA3C Rev	CGCCGGTAGTCTGTACATTATC	qRT-PCR
BILF1A Fw	CTCTGACCAGCAAGATGCTCTCCACCAT	qRT-PCR
BILF1A Rev	GGTGGACTGGCTAGGCACCC	qRT-PCR
BMRF2 Fw	TTGGGCAGGTGCTGTTGAT	qRT-PCR
BMRF2 Rev	TGCCCACTTCTGCAACGA	qRT-PCR
SMC3 FOR	CGAGCAAGATGGAATTGGGGA	qRT-PCR
SMC3 REV	GCTCATGGGTGACTCTCAACA	qRT-PCR
RAD21 FOR	GGATAAGAAGCTAACCAAAGCCC	qRT-PCR
RAD21 REV	CTCCCAGTAAGAGATGTCCTGAT	qRT-PCR
STAG1 FOR	TGGCAGCGAGCTTGAAGAAA	qRT-PCR
STAG1 REV	CCACCTCAAATAATGTGACAGGC	qRT-PCR
SMC1a FOR	AACCTGCGGGTAAAGACCCT	qRT-PCR
SMC1a REV	GGCAAAGGTACGGTCCTCAG	qRT-PCR
18S RNA Fw	GCAATTATTCCCCATGAACG	qRT-PCR
18S RNA Rev	GGGACTTAATCAACGCAAGC	qRT-PCR
RPMS1 1_1 Fw	CTAAGAAGCTCCTCAGCAACA	qRT-PCR
RPMS1 1_1 Rev	TGTCCGGTAAACGCCATAC	qRT-PCR
RPMS1 1_2 Fw	TGGCAGCAGGCCTAAGAA	qRT-PCR
RPMS1 1_2 Re	CCGCGGTAAAGAGGCTAGT	qRT-PCR
RPMS1 1_3 Fw	TCAAGCTGCTAAACCACGA	qRT-PCR
RPMS1 1_3 Rev	GTAAAGAGGCTAGTGCCTACG	qRT-PCR
RPMS1 1_4 Fw	TGGCAGCAGGCCTAAGAA	qRT-PCR
RPMS1 1_4 Rev	CCGCGGTAAAGAGGCTAGT	qRT-PCR
RPMS Fw	CATGGCCGGAGCTCGTCGAC	qRT-PCR
RPMS Rev	CGCGCCGCTTTGTCCTGGAC	qRT-PCR
