# Supplementary material for: The three-dimensional structure of Epstein-Barr virus genome varies by latency type and is regulated by PARP1 enzymatic activity
Source: Nat Commun. 2022 Jan 17;13:187. doi: 10.1038/s41467-021-27894-1 (PMC8764100; doi:10.1038/s41467-021-27894-1)
Supplement: Supplementary file 7 — Source Data [file 41467_2021_27894_MOESM7_ESM.xlsx]

## Sheet: Figure_2D
RT-qPCR of EBV transcripts normalized to RNA18S
EBNA2			EBNA3B			EBNA3C			BMRF2			BILF1A
Control	Olaparib		Control	Olaparib		Control	Olaparib		Control	Olaparib		Control	Olaparib
0.0130817	0.00495961		4.4311e-05	2.66e-05		0.00014296	7.2358e-05		0.00177171	0.00988023		3.2266e-06	3.5959e-05
0.00995607	0.00815829		4.4691e-05	2.56e-05		0.00010972	8.1965e-05		0.0016956	0.00810754		4.0555e-06	1.7383e-05
0.00960285	0.00732236		3.7699e-05	2.85e-05		0.00011455	7.0423e-05		0.00134548	0.00748391		4.5751e-06	1.4639e-05

## Sheet: Figure_2E
RT-qPCR of RPMS transcripts normalized to RNA18S
RPMS1			RPMS1-1			RPMS1-2			RPMS1-3			RPMS1-4
Control	Olaparib		Control	Olaparib		Control	Olaparib		Control	Olaparib		Control	Olaparib
1.04e-07	1.22e-07		5.93e-08	1.04e-07		3.09e-07	3.13e-07		3.55e-06	4.31e-06		0.00358	0.00381
1.08e-07	1.1e-07		9.81e-08	1.26e-07		1.7e-07	3.31e-07		3.01e-06	5.47e-06		0.00318	0.00531
8.75e-08	9.55e-08		4.19e-08	1.23e-07		1.84e-07	3.9e-07		2.05e-06	3.63e-06		0.00217	0.00367

## Sheet: Figure_3D
Quantitative ChIP. Data are normalized by input and show as fold over IgG
Figure_3D
	6.6 kb
	Control			Olaparib
CTCF	3.08	3.36	3.32	1.26	2.71	2.84
Rad21	1.04	0.92	1.06	2.09	2.08	2.27
SMC3	1.95	1.75	1.63	5.63	6.03	6.6
	36 kb
	Control			Olaparib
CTCF	17.59	11.71	15.7	2.95	2.73	2.78
Rad21	0.78	1.28	1.17	1.93	1.67	1.95
SMC3	1.66	2.17	2.01	6.87	5.95	5.41
	138 kb
	Control			Olaparib
CTCF	3.29	3.11	4.15	1.1	1.06	1.09
Rad21	1.36	1.2	0.99	2.02	2.1	2.07
SMC3	1.82	1.79	1.89	4.29	7.24	7.77
	167 kb
	Control			Olaparib
CTCF	9.01	5.72	4.77	5.44	5.29	3.04
Rad21	1.19	1.14	1.17	2.4	2.34	2.52
SMC3	1.85	1.67	1.56	5.95	5.93	6.33

## Sheet: Figure_5A
	mRNA Levels coehsin Subunits
	Data are expressed as Olaparib over Control
	Replicate 1	Replicate 2	Replicate 3
RAD21	0.59	0.517	0.42
SMC3	0.765	1.001	0.898
STAG1	0.805	0.699	0.89
SMC1A	0.473	0.605	0.59

## Sheet: Figure_5B
	All the images were aquired by IBright imaginf system. Numebers indicated biological replicates

## Sheet: Figure_5C
	All the images were aquired by IBright imaginf system. Numebers indicated biological replicates

## Sheet: Supplemental_Fig_2A
	PAR Elisa
	Mutu I		Mutu-LCL
	Control	Olaparib	Control	Olaparib
	92.3	58.2	943.2	130.5
	92.8	60.1	934.7	127.8

## Sheet: Supplemental_Fig_4
1-3p	1-5p	3-3p	3-5p	4-3p	4-5p	5-3p
0.893596	1.12996	0.65784	1.46666	1.48021	1.46687	1.34123
1.3686	0.785186	1.28836	2.02325	1.87288	1.62156	0.99145
0.990858	0.426485	0.608271	1.34988	0.711101	0.857454	0.828599

## Sheet: Supplemental_Fig_6A
S

## Sheet: Supplemental_Fig_6B_C
	Panel b				Panel c	Panel C
		CTCF 6kb			SMC3 6KB
		Control	PDD		Control	PDD
		6.07139	1.30062		11.4011	1.66213
		4.36874	2.5923		11.2256	2.56651
		15.9481	0.564956		10.9955	1.57772
		CTCF 35kb			SMC3 35kb
		Control	PDD		Control	PDD
		7.85344	1.36361		14.7141	2.71444
		4.11467	2.51201		14.0734	2.99552
		18.2448	0.71429		13.3789	2.34848
		CTCF 138 kB			SMC3 138 kb
		Control	PDD		Control	PDD
		5.69488	1.00298		12.5266	1.97456
		3.18391	2.07644		11.7905	2.65453
		21.0438	0.475057		16.6449	1.78639
		CTCF 167 kb			SMC3 167 kb
		Control	PDD		Control	PDD
		7.87188	1.4765		13.0632	1.73728
		5.30318	3.05896		12.1496	2.80971
		17.2828	0.748935		11.3087	1.94797
